# Supplementary material for: Genome-Wide Association Study of Genetic Predictors of Anti–Tumor Necrosis Factor Treatment Efficacy in Rheumatoid Arthritis Identifies Associations with Polymorphisms at Seven Loci
Source: Arthritis Rheum. 2011 Mar;63(3):645–53. doi: 10.1002/art.30130 (PMC3084508; doi:10.1002/art.30130)
Supplement: Supplementary file 1 [file art0063-0645-SD1.xls]

## Sheet: Table 1
	Supplementary Table 1		Discovery cohort										First replication cohort					Meta-analysis
chr	snp	A1	obs	coef	L95	U95	pvalue	tagSNP	genotyped?	proxy used?	A1	R2	obs	coef	L95	U95	pvalue	coef	pvalue
1	rs10754040	C	566	-0.29	-0.45	-0.12	0.000695	no	no
1	rs10926745	C	566	0.3	0.13	0.46	0.000585	yes	yes	rs2654866	G	1	379	-0.07	-0.27	0.12	0.462	0.14	0.0309
1	rs11805703	C	566	0.44	0.18	0.71	0.000861	yes	yes				375	-0.1	-0.43	0.23	0.549	0.24	0.0237
1	rs12039756	C	561	0.28	0.12	0.44	0.000711	yes	yes				378	0.06	-0.14	0.25	0.557	0.19	0.00265
1	rs12046366	G	566	-0.29	-0.45	-0.12	0.000797	no	no
1	rs12081765	A	566	0.29	0.12	0.46	0.000752	yes	yes				377	0.19	-0.01	0.39	0.0617	0.25	0.000147
1	rs12401346	C	566	0.29	0.12	0.45	0.000554	yes	yes				374	0.08	-0.12	0.28	0.419	0.2	0.00138
1	rs1391478	A	565	-0.32	-0.49	-0.15	0.000297	yes	yes				365	-0.03	-0.23	0.18	0.811	-0.2	0.00302
1	rs1394439	A	566	0.35	0.14	0.55	0.000848	yes	yes				376	-0.11	-0.35	0.13	0.354	0.15	0.05
1	rs17106650	A	566	0.58	0.31	0.85	3.42e-05	yes	yes				379	0.02	-0.26	0.3	0.886	0.31	0.00181
1	rs17124480	G	566	-0.44	-0.64	-0.24	2.52e-05	yes	yes				363	0.16	-0.07	0.39	0.171	-0.18	0.0216
1	rs1912910	G	565	-0.28	-0.44	-0.12	0.000918	no	no
1	rs2172514	G	565	-0.36	-0.57	-0.15	0.000919	yes	yes				338	0.13	-0.16	0.41	0.376	-0.19	0.0323
1	rs2175550	C	565	-0.29	-0.46	-0.13	0.000558	yes	yes	rs6428096	T	1	378	0.16	-0.04	0.36	0.12	-0.11	0.0877
1	rs2810034	C	563	0.32	0.14	0.5	0.000487	yes	fail
1	rs4329563	G	563	-0.32	-0.49	-0.16	0.000135	yes	yes				339	0.2	0	0.4	0.0471	-0.11	0.0939
1	rs4508010	G	565	-0.28	-0.44	-0.12	0.000911	no	no
1	rs5746059	G	565	0.37	0.16	0.57	0.000442	yes	yes				376	-0.17	-0.4	0.06	0.143	0.13	0.096
1	rs6428096	T	564	-0.28	-0.45	-0.12	0.000813	no	no
1	rs6701064	T	565	-0.29	-0.45	-0.12	0.000628	no	no
1	rs881939	C	564	-0.45	-0.66	-0.24	4.6e-05	no	no
1	rs906474	G	566	-0.28	-0.44	-0.11	0.000963	yes	yes				379	-0.03	-0.22	0.17	0.806	-0.18	0.00665
1	rs9324187	T	566	0.31	0.15	0.47	0.000177	yes	yes				369	0.03	-0.17	0.23	0.776	0.2	0.00175
1	rs9659029	A	566	0.31	0.13	0.49	0.000636	no	no
1	rs9659122	C	565	0.3	0.13	0.48	0.000743	yes	yes	rs9659029	A	1	378	-0.3	-0.52	-0.09	0.0061	0.06	0.378
2	rs10167992	T	543	-0.47	-0.73	-0.2	0.00069	yes	fail
2	rs10177858	T	566	0.4	0.17	0.64	0.000729	yes	yes				377	-0.21	-0.5	0.08	0.163	0.17	0.0748
2	rs1024125	T	560	-0.3	-0.47	-0.12	0.000854	yes	yes				379	-0.15	-0.37	0.06	0.16	-0.24	0.000481
2	rs11674898	T	563	-0.3	-0.47	-0.12	0.000925	yes	yes				376	-0.09	-0.29	0.11	0.399	-0.21	0.00217
2	rs13397279	C	565	0.3	0.13	0.46	0.000564	yes	yes				373	0.06	-0.14	0.25	0.568	0.2	0.00258
2	rs17428174	C	564	0.35	0.16	0.55	0.000462	yes	yes				339	0.12	-0.12	0.37	0.329	0.26	0.000797
2	rs17439558	C	566	-0.37	-0.59	-0.15	0.000884	yes	yes				371	-0.05	-0.31	0.21	0.702	-0.24	0.00491
2	rs2121367	C	565	0.35	0.18	0.51	4.39e-05	yes	yes				371	-0.01	-0.22	0.19	0.888	0.2	0.00191
2	rs2278729	A	566	0.34	0.16	0.51	0.000147	yes	yes				376	0.02	-0.19	0.23	0.84	0.21	0.00208
2	rs6432150	G	558	-0.39	-0.62	-0.17	0.000589	yes	fail
2	rs733830	T	565	0.31	0.13	0.49	0.000733	yes	yes				376	-0.11	-0.33	0.11	0.318	0.14	0.0475
2	rs7355543	A	555	0.47	0.22	0.72	0.000205	yes	yes				377	-0.01	-0.28	0.26	0.927	0.25	0.00732
2	rs7564605	C	566	0.32	0.15	0.49	0.000229	yes	yes				367	-0.01	-0.22	0.21	0.961	0.19	0.0042
2	rs828882	T	562	-0.32	-0.49	-0.15	0.000194	yes	yes				352	-0.11	-0.31	0.08	0.264	-0.23	0.000339
2	rs828883	A	564	-0.32	-0.48	-0.15	0.000242	no	no
3	rs1147720	T	564	0.45	0.2	0.7	0.000449	yes	yes				364	-0.03	-0.33	0.28	0.87	0.26	0.00848
3	rs1153495	A	566	0.32	0.14	0.51	0.000814	yes	yes				376	-0.2	-0.43	0.03	0.088	0.11	0.131
3	rs17253119	G	566	0.47	0.22	0.73	0.000336	yes	yes				368	-0.21	-0.48	0.07	0.139	0.15	0.11
3	rs1919075	A	565	0.31	0.13	0.48	0.000713	yes	yes				375	-0.01	-0.23	0.2	0.919	0.18	0.0103
3	rs2596834	T	562	-0.29	-0.46	-0.12	0.000903	yes	yes				372	0.07	-0.13	0.27	0.495	-0.14	0.0358
3	rs3856816	T	564	0.31	0.13	0.49	0.00093	yes	yes				378	0.05	-0.17	0.26	0.68	0.2	0.00493
3	rs4687103	G	565	0.32	0.14	0.51	0.000708	yes	yes				378	0.13	-0.1	0.36	0.281	0.25	0.000871
3	rs4856728	A	562	0.29	0.13	0.46	0.000586	yes	yes				332	-0.22	-0.43	-0.02	0.0354	0.09	0.166
3	rs9838540	C	566	-0.29	-0.46	-0.12	0.000994	yes	yes				370	-0.1	-0.3	0.1	0.338	-0.21	0.00166
4	rs10866458	A	562	0.38	0.17	0.59	0.000362	yes	yes	rs13105750	T	1	376	0.13	-0.13	0.4	0.325	0.29	0.000613
4	rs11724059	A	566	0.3	0.14	0.47	0.000351	no	no
4	rs11936727	A	566	-0.32	-0.48	-0.16	0.000129	yes	yes				374	0.09	-0.09	0.28	0.323	-0.14	0.0236
4	rs12498245	A	563	-0.42	-0.65	-0.18	0.000613	yes	yes				371	-0.07	-0.35	0.2	0.609	-0.27	0.00324
4	rs1317400	T	564	0.39	0.16	0.61	0.000781	yes	yes				376	-0.15	-0.44	0.14	0.306	0.18	0.0412
4	rs17286513	T	566	-0.39	-0.6	-0.17	0.000437	no	no
4	rs1878468	A	544	-0.38	-0.59	-0.17	0.000515	no	no
4	rs2048914	G	566	-0.36	-0.56	-0.16	0.000502	yes	yes				360	0.11	-0.14	0.36	0.389	-0.18	0.0277
4	rs2286282	C	566	-0.29	-0.46	-0.13	0.000582	yes	yes				344	0.03	-0.18	0.24	0.778	-0.17	0.0119
4	rs2320730	A	565	0.29	0.12	0.45	0.000674	yes	yes				370	-0.04	-0.23	0.16	0.724	0.16	0.0163
4	rs3911167	C	556	0.35	0.15	0.55	0.000719	yes	fail
4	rs4694890	A	566	-0.3	-0.47	-0.13	0.000709	yes	yes				379	-0.2	-0.39	-0.01	0.0436	-0.25	9.95e-05
4	rs4695963	A	563	-0.33	-0.52	-0.15	0.000467	yes	yes				336	0.06	-0.16	0.29	0.579	-0.17	0.0181
4	rs6819620	T	563	0.34	0.15	0.53	0.000428	yes	yes				374	-0.05	-0.28	0.17	0.65	0.18	0.0153
4	rs6838850	T	566	0.48	0.21	0.75	0.000582	yes	fail
4	rs6841841	G	556	0.3	0.13	0.46	0.000551	yes	yes				376	-0.15	-0.35	0.06	0.164	0.12	0.0694
4	rs6853846	G	563	0.29	0.12	0.45	0.000729	yes	yes				374	-0.09	-0.28	0.11	0.38	0.13	0.0432
5	rs10043540	G	565	-0.35	-0.54	-0.15	0.000566	yes	yes				369	-0.06	-0.29	0.18	0.645	-0.23	0.00306
5	rs11748898	C	564	0.37	0.15	0.58	0.000862	yes	yes				369	-0.27	-0.53	-0.01	0.0398	0.1	0.214
5	rs11958003	G	565	-0.31	-0.49	-0.13	0.000819	no	no
5	rs13159266	C	562	-0.3	-0.47	-0.13	0.000686	yes	yes				374	0.08	-0.11	0.28	0.396	-0.13	0.0436
5	rs1469101	C	565	-0.35	-0.52	-0.19	3.38e-05	yes	yes				367	0.05	-0.16	0.25	0.638	-0.19	0.00324
5	rs1532269	C	565	0.3	0.13	0.48	0.000711	yes	yes				378	0.19	-0.02	0.39	0.0786	0.26	0.000185
5	rs17162591	G	565	-0.47	-0.73	-0.21	0.000381	yes	yes				367	0.03	-0.25	0.31	0.811	-0.24	0.0134
5	rs216145	A	561	-0.31	-0.49	-0.13	0.000872	yes	yes				377	0.18	-0.04	0.41	0.11	-0.12	0.111
5	rs246876	T	564	0.34	0.16	0.52	0.000243	yes	yes				374	0.14	-0.07	0.35	0.183	0.26	0.000247
5	rs316388	T	564	0.31	0.14	0.48	0.000418	yes	yes				377	-0.04	-0.23	0.16	0.714	0.16	0.0148
5	rs4957798	T	566	-0.42	-0.64	-0.21	0.000143	yes	fail
5	rs6554837	A	565	0.3	0.13	0.48	0.000638	yes	yes				378	0.02	-0.18	0.21	0.879	0.18	0.00711
5	rs7701601	T	566	-0.31	-0.49	-0.13	0.000871	yes	yes				370	0.05	-0.17	0.27	0.642	-0.16	0.0236
5	rs7725226	G	566	-0.31	-0.49	-0.13	0.000871	no	no
5	rs7729088	C	565	-0.31	-0.5	-0.13	0.000711	no	no
5	rs7729416	G	566	-0.31	-0.49	-0.13	0.000871	no	no
5	rs918480	G	566	-0.31	-0.48	-0.14	0.000455	yes	yes				357	-0.13	-0.33	0.07	0.21	-0.23	0.00047
5	rs9292156	G	566	-0.39	-0.6	-0.18	0.00035	yes	yes				378	-0.14	-0.4	0.12	0.302	-0.29	0.000545
6	rs1062108	A	546	0.29	0.12	0.46	0.000969	yes	yes				376	-0.14	-0.34	0.05	0.158	0.1	0.118
6	rs12178530	G	565	-0.57	-0.83	-0.3	3.2e-05	no	no
6	rs12661016	A	564	-0.35	-0.56	-0.15	0.000703	yes	yes				355	0.05	-0.2	0.3	0.685	-0.19	0.0174
6	rs17066538	C	566	-0.36	-0.56	-0.15	0.000703	no	no
6	rs1711961	T	555	0.3	0.13	0.47	0.00061	yes	yes				374	-0.06	-0.26	0.13	0.51	0.14	0.0321
6	rs17301249	C	566	-0.38	-0.58	-0.17	0.000337	yes	yes				378	-0.24	-0.48	-0.01	0.0451	-0.32	5.17e-05
6	rs1744065	A	565	-0.32	-0.51	-0.13	0.000987	yes	yes				373	0.06	-0.16	0.28	0.585	-0.16	0.0323
6	rs2206980	G	564	0.31	0.15	0.48	0.000225	yes	yes				343	0.1	-0.09	0.3	0.307	0.22	0.000471
6	rs2608945	C	566	0.32	0.14	0.5	0.000476	yes	yes				372	0.06	-0.15	0.26	0.594	0.21	0.00274
6	rs4348334	C	566	-0.57	-0.83	-0.3	2.95e-05	no	no
6	rs6570813	A	552	-0.44	-0.69	-0.2	0.000384	yes	yes				378	-0.07	-0.35	0.22	0.631	-0.29	0.00247
6	rs6901099	A	565	0.45	0.2	0.69	0.000362	yes	yes				379	-0.34	-0.65	-0.03	0.0337	0.15	0.127
6	rs7757175	C	564	0.36	0.16	0.56	0.000589	yes	yes				378	-0.01	-0.24	0.23	0.963	0.2	0.00981
6	rs9375955	C	563	-0.37	-0.57	-0.16	0.000597	no	no
6	rs9402865	A	562	0.32	0.14	0.49	0.000394	yes	yes				362	0.02	-0.17	0.22	0.824	0.19	0.00503
6	rs9471419	T	565	0.51	0.23	0.8	0.000495	yes	fail
6	rs9495126	C	565	-0.51	-0.76	-0.26	7.49e-05	yes	yes	rs12178530	G	0.8	379	-0.05	-0.35	0.25	0.766	-0.32	0.00116
6	rs9689401	A	566	-0.57	-0.83	-0.3	2.95e-05	yes	yes				371	-0.07	-0.38	0.23	0.644	-0.36	0.000494
7	rs10953028	A	558	0.33	0.15	0.51	0.000462	no	no
7	rs1557975	A	566	0.34	0.14	0.54	0.000999	yes	yes				370	0.05	-0.2	0.3	0.704	0.23	0.00498
7	rs17676175	T	561	0.48	0.24	0.72	8.59e-05	no	no
7	rs17680718	C	540	0.3	0.13	0.47	0.000665	yes	yes				378	0.02	-0.18	0.23	0.84	0.19	0.00577
7	rs17732288	T	565	0.4	0.17	0.63	0.000671	yes	yes				376	-0.09	-0.37	0.2	0.553	0.21	0.0216
7	rs2882606	T	564	0.32	0.14	0.5	0.000625	yes	yes				376	-0.05	-0.27	0.16	0.619	0.16	0.0212
7	rs3808263	A	562	0.32	0.14	0.5	0.000719	yes	yes				359	-0.01	-0.22	0.2	0.913	0.18	0.0126
8	rs10504433	T	565	0.44	0.19	0.68	0.000554	yes	yes	rs17685111	G	1	372	-0.06	-0.37	0.26	0.732	0.25	0.0112
8	rs1433948	C	565	0.29	0.12	0.46	0.00087	yes	yes				374	-0.02	-0.22	0.18	0.848	0.16	0.0149
8	rs16892786	C	558	0.42	0.18	0.66	0.000831	yes	fail
8	rs17685111	G	550	0.5	0.24	0.75	0.000172	no	no
8	rs2955864	C	565	0.28	0.12	0.45	0.000951	yes	yes				379	0.03	-0.16	0.22	0.74	0.17	0.00639
8	rs2981189	G	557	-0.39	-0.56	-0.22	7.21e-06	yes	yes				365	0.04	-0.15	0.24	0.652	-0.2	0.00194
8	rs4871056	G	565	-0.29	-0.46	-0.13	0.000647	no	no
8	rs6470436	C	566	0.42	0.19	0.65	0.000306	yes	yes				377	-0.08	-0.34	0.19	0.561	0.21	0.0175
8	rs6990760	C	566	0.32	0.14	0.5	0.000627	no	no
8	rs6994270	G	565	-0.35	-0.54	-0.17	0.000185	yes	yes				368	0.14	-0.08	0.37	0.215	-0.16	0.032
8	rs6994888	T	550	-0.31	-0.49	-0.14	0.000442	yes	yes	rs6469910	T	1	376	0.14	-0.06	0.33	0.166	-0.11	0.0895
8	rs6997943	C	566	0.31	0.13	0.49	0.000938	yes	yes				377	-0.2	-0.41	0.01	0.0647	0.09	0.189
8	rs7000702	T	566	0.44	0.21	0.67	0.000183	yes	yes	rs7005026	T	1	376	0.04	-0.26	0.34	0.776	0.29	0.00158
8	rs7015188	G	566	0.32	0.14	0.5	0.000627	no	no
8	rs7018442	G	564	-0.31	-0.48	-0.14	0.000457	yes	yes				372	-0.07	-0.27	0.12	0.461	-0.21	0.00176
8	rs7827816	C	547	-0.31	-0.48	-0.13	0.000581	yes	yes				376	0.05	-0.15	0.26	0.604	-0.16	0.0212
8	rs921720	A	566	0.31	0.14	0.49	0.000532	yes	yes				378	-0.02	-0.21	0.18	0.861	0.17	0.013
9	SNP_A-2101782	T	566	0.45	0.2	0.7	0.000547	yes	yes				375	-0.25	-0.55	0.05	0.107	0.16	0.101
9	rs10512080	A	558	-0.33	-0.52	-0.14	0.000673	yes	fail
9	rs10739625	T	566	0.38	0.15	0.6	0.000992	yes	yes				378	0.23	-0.04	0.49	0.0923	0.31	0.000296
9	rs11788042	A	566	-0.32	-0.52	-0.13	0.000897	no	no
9	rs1490744	C	563	0.28	0.12	0.45	0.000718	yes	yes				378	-0.01	-0.2	0.18	0.938	0.16	0.0116
9	rs2636870	A	564	0.28	0.11	0.44	0.000906	no	no
9	rs2821195	G	566	0.29	0.12	0.46	0.000739	yes	yes				372	-0.18	-0.39	0.04	0.105	0.11	0.0932
9	rs3132288	G	565	-0.29	-0.45	-0.12	0.000741	yes	yes				372	-0.05	-0.25	0.15	0.648	-0.19	0.0036
9	rs3849955	A	561	0.44	0.2	0.67	0.000273	yes	yes				365	-0.16	-0.47	0.14	0.291	0.21	0.0231
9	rs3935382	T	565	0.41	0.17	0.65	0.000748	yes	yes				379	-0.02	-0.3	0.27	0.915	0.24	0.0112
9	rs4269612	C	561	0.32	0.13	0.51	0.000991	yes	yes				346	0.02	-0.2	0.24	0.838	0.19	0.00823
10	rs10741165	T	566	0.28	0.12	0.44	0.000822	no	no
10	rs10997517	C	566	0.38	0.17	0.58	0.000453	yes	yes				377	0	-0.25	0.24	0.978	0.22	0.00771
10	rs11254686	T	563	0.45	0.19	0.71	0.000715	yes	fail
10	rs11592039	C	566	-0.28	-0.45	-0.12	0.000856	yes	yes				377	0.03	-0.17	0.23	0.763	-0.15	0.0173
10	rs12764177	C	566	0.35	0.15	0.56	0.000861	yes	yes				373	0.01	-0.25	0.27	0.95	0.22	0.00792
10	rs1555488	A	565	-0.28	-0.45	-0.12	0.000944	no	no
10	rs17094083	C	565	0.37	0.16	0.58	0.000508	yes	yes				376	-0.06	-0.33	0.2	0.627	0.2	0.0153
10	rs2892347	T	565	0.46	0.19	0.72	0.000763	no	no
10	rs353186	C	564	0.39	0.19	0.6	0.000188	no	no
10	rs4146168	T	563	0.3	0.14	0.46	0.000356	no	no
10	rs4508106	T	566	0.35	0.17	0.54	0.000183	no	no
10	rs4620613	C	564	-0.37	-0.57	-0.17	0.000359	yes	yes				329	0.11	-0.16	0.38	0.431	-0.2	0.0151
10	rs4749806	C	566	0.36	0.18	0.54	0.00013	yes	yes				378	-0.04	-0.26	0.19	0.754	0.2	0.00545
10	rs4980027	A	565	-0.45	-0.71	-0.19	0.000751	yes	yes				368	0.07	-0.12	0.27	0.477	-0.12	0.145
10	rs7070180	T	566	0.35	0.17	0.54	0.000224	yes	yes				376	0.21	-0.03	0.45	0.0824	0.3	6.42e-05
10	rs7079321	C	566	0.3	0.12	0.48	0.000975	yes	yes				372	0.07	-0.14	0.29	0.493	0.21	0.00288
10	rs7084354	A	554	0.29	0.12	0.46	0.000715	no	no
10	rs750985	G	566	0.3	0.13	0.46	0.000354	yes	yes	rs10741165	T	1	356	-0.05	-0.25	0.16	0.656	0.17	0.0107
10	rs750986	C	565	0.29	0.13	0.46	0.000371	no	no
10	rs7895542	C	564	0.28	0.11	0.44	0.000936	no	no
10	rs827392	A	565	0.35	0.16	0.53	0.00022	no	no
10	rs827411	C	554	0.43	0.23	0.62	1.97e-05	no	no
10	rs9919356	T	566	0.39	0.16	0.61	0.000786	yes	yes				378	0.16	-0.09	0.41	0.208	0.29	0.000769
11	rs10896050	T	565	0.45	0.25	0.66	2.11e-05	yes	yes				378	0.18	-0.07	0.44	0.164	0.35	2.63e-05
11	rs11227332	G	560	0.49	0.29	0.7	3.75e-06	yes	yes				369	0.1	-0.15	0.35	0.413	0.34	3.76e-05
11	rs12293729	G	566	-0.48	-0.71	-0.25	4.18e-05	yes	yes				374	0.12	-0.17	0.42	0.409	-0.25	0.00582
11	rs1350948	A	550	0.37	0.15	0.59	0.000865	yes	yes				379	0.27	0.01	0.53	0.0408	0.33	0.000101
11	rs17127226	T	565	-0.3	-0.46	-0.13	0.000448	no	no
11	rs2403888	C	566	-0.48	-0.71	-0.25	4.18e-05	no	no
11	rs4910331	C	566	-0.28	-0.45	-0.12	0.000782	yes	yes				369	-0.13	-0.32	0.06	0.179	-0.22	0.000589
11	rs4937409	A	564	0.42	0.18	0.67	0.000716	yes	yes				373	-0.07	-0.38	0.24	0.67	0.23	0.016
11	rs630303	G	565	0.38	0.21	0.55	1.93e-05	no	no
11	rs6589986	T	566	-0.28	-0.45	-0.12	0.000934	yes	yes				377	0.06	-0.13	0.25	0.553	-0.14	0.0327
11	rs665306	T	564	0.37	0.2	0.54	2.38e-05	yes	yes				350	-0.11	-0.31	0.09	0.274	0.17	0.0113
11	rs694994	C	565	0.45	0.24	0.65	3.17e-05	yes	yes				341	0.03	-0.22	0.29	0.801	0.28	0.000617
12	rs10777237	T	565	-0.34	-0.53	-0.15	0.000541	yes	yes				351	0.04	-0.17	0.26	0.691	-0.17	0.0192
12	rs10846806	C	553	0.4	0.18	0.63	0.000364	yes	yes				362	-0.07	-0.31	0.17	0.588	0.19	0.0233
12	rs11170826	C	565	-0.47	-0.75	-0.2	0.000817	yes	fail
12	rs11836388	C	562	0.4	0.17	0.64	0.000631	yes	yes				375	-0.15	-0.39	0.1	0.236	0.14	0.0914
12	rs12312888	A	565	0.3	0.12	0.48	0.000892	yes	fail
12	rs1351227	A	564	0.35	0.16	0.55	0.000463	yes	yes				379	-0.11	-0.33	0.11	0.343	0.15	0.0464
12	rs1438988	G	565	-0.36	-0.57	-0.16	0.000611	yes	yes	rs2731260	T	1	376	0.19	-0.04	0.41	0.113	-0.12	0.137
12	rs17728942	A	562	0.46	0.23	0.68	7.87e-05	yes	yes				377	-0.12	-0.38	0.14	0.363	0.21	0.0164
12	rs2061868	A	566	0.27	0.11	0.44	0.000882	yes	yes				376	0.12	-0.09	0.32	0.263	0.21	0.000909
12	rs2111330	A	566	0.31	0.14	0.49	0.000431	no	no
12	rs2252812	T	566	-0.47	-0.68	-0.26	1.21e-05	yes	yes				377	0.25	0	0.49	0.0482	-0.17	0.0375
12	rs2658736	G	557	-0.45	-0.69	-0.21	0.000282	yes	yes				357	0.29	0	0.59	0.0489	-0.15	0.116
12	rs2727663	T	566	-0.49	-0.69	-0.28	5.78e-06	no	no
12	rs2731260	T	566	-0.36	-0.57	-0.15	0.000754	no	no
12	rs7305646	T	562	-0.28	-0.44	-0.11	0.000916	yes	yes	rs4522221	T	1	374	-0.21	-0.41	0	0.0491	-0.25	0.000125
12	rs7962316	G	564	0.3	0.13	0.47	0.000509	yes	yes				376	0.17	-0.02	0.37	0.086	0.25	0.000164
12	rs7966636	G	564	-0.41	-0.63	-0.2	0.000213	yes	yes				377	0.25	-0.01	0.5	0.0587	-0.13	0.11
12	rs7976575	A	565	0.31	0.14	0.49	0.00043	yes	yes	rs2111330	A	1	376	-0.02	-0.23	0.18	0.83	0.17	0.0105
12	rs899437	T	566	0.33	0.16	0.51	0.000195	yes	yes				378	-0.05	-0.25	0.16	0.647	0.17	0.0104
13	rs1571187	G	566	0.29	0.12	0.45	0.000837	no	no
13	rs17740589	C	565	0.41	0.18	0.63	0.000438	yes	yes				368	-0.02	-0.29	0.25	0.907	0.23	0.00817
13	rs2094839	A	553	0.38	0.2	0.55	2.7e-05	no	no
13	rs2262459	T	554	0.38	0.2	0.55	2.44e-05	yes	yes				378	0.01	-0.19	0.22	0.891	0.23	0.0008
13	rs7996548	A	566	0.29	0.12	0.45	0.000667	yes	yes				376	0.1	-0.1	0.3	0.34	0.21	0.00108
13	rs923252	T	565	-0.32	-0.5	-0.14	0.000673	yes	yes				378	-0.18	-0.39	0.04	0.105	-0.26	0.000253
13	rs9515652	G	563	-0.3	-0.47	-0.13	0.000735	yes	yes				376	0	-0.19	0.2	0.974	-0.17	0.0115
13	rs9591064	C	565	-0.27	-0.43	-0.11	0.000928	yes	yes				378	0.19	-0.01	0.39	0.0631	-0.09	0.157
14	rs1188144	T	566	-0.3	-0.47	-0.14	0.000401	yes	yes	rs1471548	A	0.9	376	-0.13	-0.33	0.07	0.207	-0.23	0.000397
14	rs1471548	A	563	-0.29	-0.46	-0.12	0.00091	no	no
14	rs234600	T	566	-0.31	-0.47	-0.16	0.000125	yes	yes				372	-0.15	-0.34	0.05	0.144	-0.25	8.72e-05
14	rs7146460	T	563	0.39	0.17	0.61	0.0006	yes	yes				378	-0.01	-0.28	0.26	0.935	0.23	0.00879
14	rs7152962	A	564	-0.35	-0.56	-0.15	0.000669	yes	yes				378	0.06	-0.17	0.3	0.607	-0.18	0.0243
15	rs1194463	C	552	0.42	0.21	0.63	9.11e-05	yes	yes				346	0.01	-0.22	0.24	0.948	0.23	0.00304
15	rs1623753	G	564	-0.32	-0.49	-0.15	0.000343	yes	yes	rs1628549	C	0.8	349	-0.06	-0.29	0.17	0.594	-0.23	0.00138
15	rs1628549	C	561	-0.31	-0.49	-0.13	0.000564	no	no
15	rs17718330	C	565	0.32	0.14	0.5	0.000713	yes	yes				379	-0.1	-0.32	0.12	0.374	0.14	0.0428
15	rs4126006	G	566	0.4	0.18	0.62	0.000425	no	no
15	rs4778264	G	565	0.4	0.18	0.63	0.000473	yes	yes				357	0.01	-0.23	0.24	0.948	0.22	0.00947
15	rs7174488	G	564	0.42	0.17	0.66	0.000914	yes	yes				345	0.12	-0.19	0.43	0.459	0.3	0.00209
15	rs9806663	A	564	0.41	0.19	0.63	0.000342	yes	yes				378	0.11	-0.13	0.35	0.378	0.27	0.00111
16	rs1074631	A	566	0.29	0.12	0.45	0.000637	no	no
16	rs17707300	C	565	0.29	0.13	0.46	0.000528	yes	yes				371	-0.04	-0.24	0.17	0.73	0.16	0.0126
16	rs4788074	A	566	0.3	0.14	0.46	0.000345	no	no
16	rs4788076	T	566	0.29	0.13	0.46	0.000449	no	no
16	rs6565099	T	566	0.28	0.11	0.44	0.000976	yes	yes				372	-0.1	-0.29	0.1	0.346	0.13	0.0506
16	rs7193402	C	566	0.3	0.14	0.46	0.000345	no	no
17	rs11653389	A	565	-0.39	-0.61	-0.18	0.000402	yes	yes				371	0.12	-0.13	0.38	0.352	-0.18	0.0348
17	rs11654958	T	566	-0.39	-0.59	-0.19	0.00012	yes	yes				372	0.12	-0.12	0.35	0.329	-0.18	0.0207
17	rs2740351	G	566	0.29	0.12	0.45	0.00075	yes	yes				375	0	-0.19	0.2	0.975	0.17	0.00972
17	rs9303359	G	565	-0.29	-0.46	-0.12	0.000781	yes	yes				379	-0.05	-0.25	0.15	0.623	-0.19	0.00387
18	rs10439019	A	566	-0.32	-0.5	-0.15	0.000335	no	no
18	rs1370362	A	563	0.35	0.17	0.53	0.000138	no	no
18	rs1403885	G	563	0.33	0.16	0.51	0.000245	no	no
18	rs1866037	T	556	0.33	0.15	0.5	0.000358	yes	yes	rs1370362	A	1	376	0.01	-0.19	0.22	0.908	0.19	0.0052
18	rs3866685	A	565	0.37	0.17	0.57	0.000294	yes	yes				342	-0.07	-0.35	0.2	0.596	0.22	0.00867
18	rs4424971	G	566	-0.32	-0.49	-0.16	0.000142	yes	yes				373	-0.1	-0.3	0.1	0.333	-0.23	0.000352
18	rs6508304	T	566	0.37	0.18	0.55	0.0001	no	no
18	rs7235814	G	566	-0.32	-0.49	-0.15	0.000335	no	no
18	rs7243226	G	550	0.33	0.15	0.52	0.000516	no	no
18	rs9319912	T	564	-0.32	-0.5	-0.15	0.000334	yes	yes	rs948655	T	0.9	377	-0.02	-0.22	0.18	0.831	-0.19	0.00408
18	rs948655	T	566	-0.31	-0.48	-0.13	0.000539	no	no
19	rs7252868	T	549	0.34	0.16	0.53	0.000262	yes	yes				378	-0.21	-0.45	0.02	0.0763	0.13	0.072
20	rs1452320	G	566	0.44	0.2	0.67	0.000334	yes	yes	rs6074477	A	1	379	0.14	-0.14	0.41	0.335	0.31	0.000773
20	rs1555324	C	566	0.41	0.2	0.63	0.000171	yes	yes				379	0.03	-0.21	0.27	0.815	0.25	0.00273
20	rs293728	C	566	-0.33	-0.53	-0.14	0.000872	yes	yes				378	0	-0.24	0.25	0.978	-0.2	0.00966
21	rs10488909	T	560	0.41	0.19	0.62	0.000203	yes	yes				378	-0.06	-0.31	0.19	0.624	0.21	0.0115
21	rs16997893	C	565	0.3	0.13	0.47	0.00053	yes	yes	rs2834354	C	0.9	374	-0.11	-0.32	0.1	0.311	0.14	0.0387
21	rs2834352	G	566	0.29	0.12	0.46	0.000826	no	no
21	rs2834354	C	566	0.29	0.12	0.46	0.000826	no	no
21	rs465446	A	566	0.29	0.12	0.45	0.000579	yes	yes				366	0.08	-0.12	0.27	0.443	0.2	0.00162
22	rs1123146	A	562	-0.32	-0.5	-0.14	0.000462	yes	yes				364	-0.13	-0.35	0.1	0.27	-0.25	0.000569
22	rs137219	A	566	-0.33	-0.52	-0.14	0.000799	yes	yes				378	0.03	-0.19	0.24	0.809	-0.17	0.0199
22	rs2064261	T	565	0.31	0.13	0.48	0.000685	no	no
22	rs5755254	A	543	-0.36	-0.56	-0.16	0.000449	yes	yes				376	-0.07	-0.31	0.17	0.578	-0.24	0.00207
22	rs5762870	T	564	0.31	0.14	0.49	0.000481	yes	yes				377	0.04	-0.18	0.26	0.732	0.21	0.00303
chr= chromosome, A1= minor allele name, obs= observation, coef=coeficient, L95=lower 95% confidence interval, U95=
upper 95% confidence interval, pvalue= p value for test statistic, tagSNP= was identified as a tagging SNP(n=183) in the 247
SNPs associated with treatment response in the discovery cohort, genotyped= genotyped in the first replication cohort
(yes - was genotyped, fail - was genotyped but failed quality control, no - wasn't genotyped) proxy used= was a proxy
genotyped in the replication cohort, R2= linkage disequilibrium between discovery SNP and proxy
